# Supplementary material for: Analyzing Heart Rate Variability for COVID-19 ICU Mortality Prediction Using Continuous Signal Processing Techniques
Source: J Clin Med. 2025 Jul 28;14(15):5312. doi: 10.3390/jcm14155312 (PMC12347825; doi:10.3390/jcm14155312)
Supplement: Supplementary file 1 [file jcm-14-05312-s001.zip]

Archive with 1 entries (1 files):
- jcm-3716345-supplementary.pdf
